# Supplementary material for: BEHACOM - a dataset modelling users’ behaviour in computers
Source: Data Brief. 2020 May 28;31:105767. doi: 10.1016/j.dib.2020.105767 (PMC7270191; doi:10.1016/j.dib.2020.105767)
Supplement: Supplementary Data S1 — Supplementary Raw Research Data. This is open data under the CC BY license http://creativecommons.org/licenses/by/4.0/ [file mmc1.xml]

<?xml version="1.0" encoding="utf-8" standalone="no"?>
<data>
  <datasets>
    <author>pedromiguel.sanchez@um.es</author>
    <type>1</type>
    <dataset>
      <name>BEHACOM</name>
      <caption />
      <description>This dataset contains the behavioural data of 12 different users freely utilising their personal computers.The data collection period is composed of 55 days of user interaction, each user having their own activity periods.</description>
      <filetype>
        <name />
      </filetype>
      <filesize />
      <source>0</source>
      <sourcename>Original Data</sourcename>
      <access>
        <type>1</type>
        <name>Data available in data repository</name>
        <reponame>Mendeley Data</reponame>
        <PersistentId>10.17632/cg4br62535.2</PersistentId>
        <deeplinkurl>https://data.mendeley.com/datasets/cg4br62535/2</deeplinkurl>
      </access>
    </dataset>
  </datasets>
</data>
